# Supplementary material for: Stress experiences in neighborhood and social environments (SENSE): a pilot study to integrate the quantified self with citizen science to improve the built environment and health
Source: Int J Health Geogr. 2018 Jun 5;17:17. doi: 10.1186/s12942-018-0140-1 (PMC5989430; doi:10.1186/s12942-018-0140-1)
Supplement: Supplementary file 2 — Additional file 2. R code. Sample R code for processing and visualizing participant Discovery Tool and biometric data. [file 12942_2018_140_MOESM2_ESM.r]

###########\\\\\\\\\\\\\\\\\\\\\\\\\\\\\\\\\\\\\\\\\\\\\\\\\\\\\\\\\
# R CODE TO PROCESS AND VISUALIZE DATA FROM DISCOVERY TOOL AND BIOSENSOR
# FROM: Chrisinger, B. & A. King. Stress Experiences in Neighborhood and Social Environments (SENSE): A pilot study to integrate the quantified self with citizen science to improve the built environment and health
# Contact: Ben Chrisinger bchris@stanford.edu
# May 28, 2018
###########\\\\\\\\\\\\\\\\\\\\\\\\\\\\\\\\\\\\\\\\\\\\\\\\\\\\\\\\\  

#load required libraries
library("leaflet")
library("data.table")
library("sp")
library("rgdal")
library("maptools")
library("KernSmooth")
library("XML")
library("anytime")
library("htmlwidgets")
library("raster")
library("ggplot2")
library("formattable")
library("lubridate")

#clear workspace
rm(list=ls(all=TRUE))

#set project name (for saving output files)
ProjectName = "Hayes"

#identify DT summary data spreadsheet
DT_summary_data = "/Users/bchrisinger/Desktop/sensemaps/Hayes_DTsummary.csv"
DTsummary = read.csv(DT_summary_data,header=T, na = "NA")
DTsummary$Y_coords = DTsummary$Latitude
DTsummary$X_coords = DTsummary$Longitude


###########\\\\\\\\\\\\\\\\\\\\\\\\\\\\\\\\\\\\\\\\\\\\\\\\\\\\\\\\\
# PROCESS AND MERGE GPS (.gpx) AND BIOSENSOR (.csv) DATA
# Code adapted from: 
# W, Sascha. (September 18, 2014). Stay on track: Plotting GPS tracks with R.
# Available at: http://rcrastinate.blogspot.com/2014/09/

#Note: time zone used for this example is "America/Los Angeles"
###########\\\\\\\\\\\\\\\\\\\\\\\\\\\\\\\\\\\\\\\\\\\\\\\\\\\\\\\\\  

#set working directory:
# > folder "processing" contains all participant GPS and EDA data files.
# > files must be named as: ParticipantID.csv for EDA file and ParticipantID.gpx for GPS file
setwd("/Users/bchrisinger/Desktop/sensemaps/processing")

list = list.files()
datalist = list()
for (i in list) {
  output = "/Users/bchrisinger/Desktop/sensemaps/processing/upload"
  setwd("/Users/bchrisinger/Desktop/sensemaps/processing")
  ParticipantID = substr(i,1,8)
  GPXfilename = paste(substr(i,1,8),".gpx",sep = "",collapse=NULL)
  EDAFileName = paste(substr(i,1,8),".csv",sep = "",collapse=NULL)
  
  shift.vec <- function (vec, shift) {
    if(length(vec) <= abs(shift)) {
      rep(NA ,length(vec))
    }else{
      if (shift >= 0) {
        c(rep(NA, shift), vec[1:(length(vec)-shift)]) }
      else {
        c(vec[(abs(shift)+1):length(vec)], rep(NA, abs(shift))) } } }
  
  #assign color to map icon for positive or negative DT photo valence
  getColor <- function(snapDTtab) {
    sapply(snapDTtab$GoodOrBad, function(GoodOrBad) {
      if(GoodOrBad == "Good") {
        "#67a9cf"
      } else if(GoodOrBad == "Bad") {
        "#ca0020"
      } else {
        "gray"
      } })
  }
  
  # Parse the GPX file
  pfile <- htmlTreeParse(GPXfilename,
                         error = function (...) {}, useInternalNodes = T)
  # Get all elevations, times and coordinates via the respective xpath
  elevations <- as.numeric(xpathSApply(pfile, path = "//trkpt/ele", xmlValue))
  times <- xpathSApply(pfile, path = "//trkpt/time", xmlValue)
  coords <- xpathSApply(pfile, path = "//trkpt", xmlAttrs)
  # Extract latitude and longitude from the coordinates
  lats <- as.numeric(coords["lat",])
  lons <- as.numeric(coords["lon",])
  # Put everything in a dataframe and get rid of old variables
  geodf <- data.frame(lat = lats, lon = lons, ele = elevations, time = times)
  rm(list=c("elevations", "lats", "lons", "pfile", "times", "coords"))
  
  # Shift vectors for lat and lon so that each row also contains the next position.
  geodf$lat.p1 <- shift.vec(geodf$lat, -1)
  geodf$lon.p1 <- shift.vec(geodf$lon, -1)
  # Calculate distances (in metres) using the function pointDistance from the ‘raster’ package.
  # Parameter ‘lonlat’ has to be TRUE!
  geodf$dist.to.prev <- apply(geodf, 1, FUN = function (row) {
    pointDistance(c(as.numeric(row["lat.p1"]),
                    as.numeric(row["lon.p1"])),
                  c(as.numeric(row["lat"]), as.numeric(row["lon"])),
                  lonlat = T)
  })
  # Transform the column ‘time’ so that R knows how to interpret it.
  geodf$time <- as.POSIXct(geodf$time, format = "%Y-%m-%dT%H:%M:%OS", tz="America/Los_Angeles")
  # Shift the time vector, too.
  geodf$time.p1 <- shift.vec(geodf$time, -1)

  edadat = read.csv(EDAFileName,header=F)
  interval = as.integer(edadat[2,])
  eda = tail(edadat,-2)
  start = edadat[1,]
  startEDA = anytime(start)
  startEDA = with_tz(startEDA, tz = "America/Los_Angeles")
  obvs = as.integer(nrow(eda))
  end = as.numeric(start) + as.numeric(obvs) - 1
  time_name = "time"
  eda = setNames(eda,"eda")
  totsec = obvs/interval
  totmin = totsec/60
  time = start:end
  time = as.vector(time)
  biodf = data.frame(time,eda)
  
  #convert time out of epoch
  biodf$time = anytime(biodf$time)
  #convert to correct time zone
  biodf$time = with_tz(biodf$time, "America/Los_Angeles")
  #calculate normalized EDA values
  startGPS = as.POSIXct(geodf$time[1])
  startGPS_place = as.numeric(match(startGPS,biodf$time))
  baseEDA = biodf$eda[2:startGPS_place]
  cleanbaseEDA = ifelse(baseEDA <= 0, NULL, baseEDA)
  max = as.numeric(max(cleanbaseEDA))
  min = as.numeric(min(cleanbaseEDA))
  range = max-min
  biodf$normEDA = (biodf$eda - min)/range
  cleanNormEDA= remove_missing(biodf)
  
  #merge geodf and biodf by time, discard incomplete cases
  bothdf = merge(x = geodf, y = biodf, by.x = "time", by.y = "time", all.x = T)
  bothdf$ID = i
  bothdf$scale_eda = scale(bothdf$normEDA, center = T)
  range01 <- function(x){(x-min(x))/(max(x)-min(x))}
  bothdf$range_eda = range01(bothdf$normEDA)
  bothdf$counter = bothdf$time- bothdf$time[1]
  datalist[[i]] = bothdf
  
}

#compile and write output of loop. generate single csv with all participant data.
allwalks = do.call(rbind, datalist)
allwalks = data.frame(allwalks[grepl(".csv",allwalks$ID) == TRUE,])
write.csv(allwalks,paste(ProjectName,"_allwalks.csv",sep=""))

#read in compiled participant data from previous loop for use later
dat = allwalks
dat$partID = substr(dat$ID,1,8)
dat = as.data.table(dat)
dat$Y_coords = dat$lat
dat$X_coords = dat$lon
setnames(dat, gsub(" ", "_", colnames(dat)))


###########\\\\\\\\\\\\\\\\\\\\\\\\\\\\\\\\\\\\\\\\\\\\\\\\\\\\\\\\\
# SNAP GPS AND DISCOVERY TOOL DATA TO SPECIFIED WALKING PATH. 
#NOTE: skip this section if you don't have walking path file for snapping GPS points.
# must supply a KML file input
###########\\\\\\\\\\\\\\\\\\\\\\\\\\\\\\\\\\\\\\\\\\\\\\\\\\\\\\\\\

#identify KML file of walking path on sidewalks (e.g., straight lines)
path = "/Users/bchrisinger/Desktop/sensemaps/GroupsCDE.kml"

# create spatial lines from the kml data for sidewalks
walk0 = as.data.frame(getKMLcoordinates(path,ignoreAltitude = T))
names(walk0) = c("lon","lat")
walk = Line(walk0)
walkLine <- Line(walk0) %>% list() %>% Lines(ID='walk=line') %>%
  list() %>% SpatialLines() 
walkLine = SpatialLines(walkLine@lines,CRS("+proj=longlat +ellps=WGS84 +datum=WGS84 +no_defs"))
#snap DT data to sidewalk
DTpoints = SpatialPointsDataFrame(data.frame(DTsummary$Longitude,DTsummary$Latitude), data = DTsummary)
proj4string(DTpoints)=CRS("+proj=longlat +ellps=WGS84 +datum=WGS84 +no_defs")
snapDT = snapPointsToLines(DTpoints, walkLine) 
snapDTtab = as.data.table(cbind(snapDT,snapDT@coords)) 

#snap GPS data to sidewalk

gpspoints = SpatialPointsDataFrame(data.frame(dat$lon,dat$lat),data = dat)
proj4string(gpspoints)=CRS("+proj=longlat +ellps=WGS84 +datum=WGS84 +no_defs")
snapgps = snapPointsToLines(gpspoints, walkLine)
snapgpstab = as.data.table(cbind(snapgps,snapgps@coords))

#remove rows with missing data
snapgpstab = remove_missing(snapgpstab, na.rm = T, vars = c("lat", "lon"))
snapDTtab = remove_missing(snapDTtab, na.rm = T, vars = c("lat", "lon"))

#set snapped output as new inputs for mapping code below
dat$Y_coords = as.numeric(snapgpstab$Y.1)
dat$X_coords = as.numeric(snapgpstab$X.1)
DTsummary$X_coords = snapDTtab$X.1
DTsummary$Y_coords = snapDTtab$Y.1

#save output of snapped GPS data
write.csv(dat,paste(ProjectName,"_allwalks_snapped.csv",sep=""))
write.csv(DTsummary, paste(ProjectName,"_DTdata_snapped.csv",sep=""))


# START MAPPING 
###########\\\\\\\\\\\\\\\\\\\\\\\\\\\\\\\\\\\\\\\\\\\\\\\\\\\\\\\\\
# GENERATE HEAT MAP POLYGONS OF POSITIVE AND NEGATIVE DISCOVERY TOOL PHOTOS
# Code adapted from: 
# Ruginski, Ian. (June 23, 2017). Visualizing Interactive Topographic Maps Using Kernel Density in Leaflet
# Available at: http://www.ianruginski.com/visualizingtopographicmaps_tutorial.html 
###########\\\\\\\\\\\\\\\\\\\\\\\\\\\\\\\\\\\\\\\\\\\\\\\\\\\\\\\\\  

dtpolys = as.data.table(DTsummary)
dtpolys = na.omit(dtpolys, c("X_coords","Y_coords"))

#contour lines
kde_pos <- bkde2D(dtpolys[dtpolys$GoodOrBad == "Good",][ , list(X_coords,Y_coords)],
                  bandwidth=c(.00015, .00015), gridsize = c(800,800))
CL_pos <- contourLines(kde_pos$x1 , kde_pos$x2 , kde_pos$fhat) 

kde_neg <- bkde2D(dtpolys[dtpolys$GoodOrBad == "Bad",][ , list(X_coords,Y_coords)],
                  bandwidth=c(.00015, .00015), gridsize = c(800,800))
CL_neg <- contourLines(kde_neg$x1 , kde_neg$x2 , kde_neg$fhat) 

#extract contour line levels
LEVS_pos <- as.factor(sapply(CL_pos, `[[`, "level"))
NLEV_pos <- length(levels(LEVS_pos))

LEVS_neg <- as.factor(sapply(CL_neg, `[[`, "level"))
NLEV_neg <- length(levels(LEVS_neg))

## CONVERT CONTOUR LINES TO POLYGONS
pgons_pos <- lapply(1:length(CL_pos), function(i)
  Polygons(list(Polygon(cbind(CL_pos[[i]]$x, CL_pos[[i]]$y))), ID=i))
spgons_pos = SpatialPolygons(pgons_pos)
proj4string(spgons_pos)=CRS("+proj=longlat +ellps=WGS84 +datum=WGS84 +no_defs")

pgons_neg <- lapply(1:length(CL_neg), function(i)
  Polygons(list(Polygon(cbind(CL_neg[[i]]$x, CL_neg[[i]]$y))), ID=i))
spgons_neg = SpatialPolygons(pgons_neg)
proj4string(spgons_neg)=CRS("+proj=longlat +ellps=WGS84 +datum=WGS84 +no_defs")

###########\\\\\\\\\\\\\\\\\\\\\\\\\\\\\\\\\\\\\\\\\\\\\\\\\\\\\\\\\
# MAP PARTICIPANT DATA
# code below will map one participant's data. can be looped for multiple datasets.
###########\\\\\\\\\\\\\\\\\\\\\\\\\\\\\\\\\\\\\\\\\\\\\\\\\\\\\\\\\

# set participant ID - must correspond to file naming conventions and ID fields in datasets
PartID = "GroupA_3"

#create pathnames for where photos will be stored. 
#this example stores photos in a participant-specific online folder. 
#it is possible to store photos locally. see this discussion on stackoverflow for more: https://stackoverflow.com/questions/36433899/image-in-r-leaflet-marker-popups
photopath = paste("http://web.stanford.edu/~bchris/SENSE/",DTsummary[DTsummary$ParticipantID == PartID,]$Path,sep="")

#create color palette for normalized EDA data
qpal = colorBin("plasma", unique(dat[dat$partID == PartID]$normEDA),pretty=F,bins=10)

#set DT photo marker colors by positive/negative rating
getColor <- function(DTsummary) {
  sapply(DTsummary$GoodOrBad, function(GoodOrBad) {
    if(GoodOrBad == "Good") {
      "lightblue"
    } else if(GoodOrBad == "Bad") {
      "red"
    } else {
      "gray"
    } })
}

#compile leaflet map
m = leaflet(data = dat[dat$partID == PartID,]) %>%  
  #setView(lng = setlng, lat = setlat, zoom = 16.5) %>% #Set zoom at start
  addProviderTiles(providers$Esri.WorldImagery, group = "Satellite") %>%
  addTiles(urlTemplate = "http://mt0.google.com/vt/lyrs=m&hl=en&x={x}&y={y}&z={z}&s=Ga",
           group = "Google", attribution = 'Google') %>%
  addProviderTiles(providers$OpenStreetMap, group = "Open Street Map") %>%
  addProviderTiles(providers$Stamen.Toner, group = "Black & White") %>%
  addPolylines(lat = walk0$lat, 
               lng = walk0$lon,
               color = "black", opacity = 1, weight=17,
               group = "Walk Path") %>%
  addPolylines(lat = walk0$lat, 
               lng = walk0$lon,
               color = "white", opacity = 1, weight=14,
               group = "Walk Path") %>%
  addPolygons(data = spgons_neg, color = "#ca0020", stroke = F, fillOpacity = .3,
              group = "Negative Clusters") %>%
  addPolygons(data = spgons_pos, color = "#3794C1", stroke = F, fillOpacity = .3,
              group = "Positive Clusters") %>%
  addCircleMarkers(lat = dat[dat$partID == PartID]$Y_coords, 
                     lng = dat[dat$partID == PartID]$X_coords, 
                     radius = 7, fillOpacity = 0.75,
                     color = ~qpal(dat[dat$partID == PartID]$normEDA),
                     popup = paste("participant ID: ",PartID,"<br>",
                                   "date time:",dat[dat$partID == PartID]$time,"<br>",
                                   "EDA:", round(dat[dat$partID == PartID]$normEDA, digits = 2)),
                   group = "Electrodermal Activity (EDA)") %>%
  addAwesomeMarkers(lat = DTsummary[DTsummary$ParticipantID == PartID,]$Y_coords,
                      lng = DTsummary[DTsummary$ParticipantID == PartID,]$X_coords,
                      icon= awesomeIcons(
                        icon = "ion-android-camera",
                        iconColor = 'white',
                        library = 'ion',
                        markerColor = getColor(DTsummary[DTsummary$ParticipantID == PartID,])),
                      label = paste(DTsummary[DTsummary$ParticipantID == PartID,]$PhotoNum),
                      labelOptions = labelOptions(noHide = T, direction = "right", offset = c(12,-15),
                                                  style = list(
                                                    "color" = "black",
                                                    "font-family" = "arial",
                                                    "font-style" = "bold",
                                                    "box-shadow" = "2px 2px rgba(0,0,0,0.25)",
                                                    "font-size" = "8.5px",
                                                    "border-color" = "rgba(0,0,0,0.5)"
                                                  )),
                      popup = paste("<b>Walk:</b>",DTsummary[DTsummary$ParticipantID == PartID,]$ParticipantID, "<br>",
                                    "<b>Transcription:</b>", DTsummary[DTsummary$ParticipantID == PartID,]$Transcription, "<br>",
                                    "<b>Feeling:<b/>",DTsummary[DTsummary$ParticipantID == PartID,]$Feeling,"<br>",
                                    "<img src = ", photopath, ">"),
                      popupOptions = popupOptions(closeButton = T, closeOnClick = T,minWidth=300,maxWidth=300,
                                                  maxHeight=300),
                      options = markerOptions(riseOnHover = T),
                      group = "Discovery Tool Data") %>%
  addMiniMap(tiles = providers$Stamen, #Add inset map
             toggleDisplay = TRUE, zoomLevelFixed = 11, width = 230,height = 230,position="bottomleft") %>%
  addLegend("bottomright", pal = qpal,values=~normEDA,
            labFormat = labelFormat(prefix="",suffix="",digits=2),
            title = paste("Normalized EDA","<br>"),
            opacity = 1) %>%
  addLegend("bottomright", colors = c("lightblue","red","grey"), 
            labels = c("Positive","Negative","Unknown"),
            title = paste("Discovery Tool","<br>","Photos"),
            opacity = 1)  %>%
  addLegend("topright",color = list(), labels = list(),
            title=paste("SENSE Participant Data Map")) %>%
  addMeasure(position="topright","primaryLengthUnit"="meters",primaryAreaUnit="sqmeters") %>%
  addLayersControl(position ="bottomleft",
                   baseGroups = c("Black & White","Open Street Map", "Google","Satellite"),
                   overlayGroups = c("Negative Clusters", "Positive Clusters", 
                                     "Electrodermal Activity (EDA)", "Discovery Tool Data"),
                   options = layersControlOptions(collapsed = F)) %>%
  hideGroup(c("Negative Clusters", "Positive Clusters"))
 
###########\\\\\\\\\\\\\\\\\\\\\\\\\\\\\\\\\\\\\\\\\\\\\\\\\\\\\\\\\
# OPTIONAL: ADD OTHER SPATIAL DATA
# code below will add in an current land use map for San Francisco
# source: https://data.sfgov.org/Housing-and-Buildings/Land-Use/us3s-fp9q/data
# accessed: 04/24/2018
###########\\\\\\\\\\\\\\\\\\\\\\\\\\\\\\\\\\\\\\\\\\\\\\\\\\\\\\\\\
landuse = readOGR("/Users/bchrisinger/Desktop/DATASETS/Land Use/geo_export_cba5c688-901e-497f-a057-3d5a87b10495.shp")
setlng = (spgons_pos@bbox[1,1]+spgons_pos@bbox[1,2])/2
setlat = (spgons_pos@bbox[2,1]+spgons_pos@bbox[2,2])/2

# crop this large file to a more manageable size
sub <- crop(landuse, extent(spgons_pos@bbox[1,1]-.01, spgons_pos@bbox[1,2]+.01,
                            spgons_pos@bbox[2,1]-.005, spgons_pos@bbox[2,2]+.005))
sub$landuse = as.character(sub$landuse)

# remove land use categories for this example
sub1 = subset(sub,sub$landuse!="MISSING DATA")
sub1 = subset(sub1,sub1$landuse!="Right of Way")
sub1 = subset(sub1,sub1$landuse!="MED")

# set up a color palette and labels
sub1$landuse = as.factor(sub1$landuse)
landpal <- colorFactor(c("#e41a1c","#ff7f00",
                         "#984ea3","#a6cee3",
                         "#33a02c","#e5c494",
                         "#1f78b4","#f781bf",
                         "#b3b3b3","#fddaec"),
                       sub1$landuse) 
labels = c("Cultural/Educational", "Office","Mixed Uses","Mixed Uses/Residential","Open Space","Industrial","Residential","Retail/Entertainment","Vacant","Hotels/Visitor Services")
sub1$landuse_readable = ifelse(
  sub1$landuse=="CIE","Cultural/Educational",
  ifelse(sub1$landuse=="MIPS","Office Space",
  ifelse(sub1$landuse=="MIXED","Mixed Uses",
         ifelse(sub1$landuse=="MIXRES","Mixed Uses/Residential",
                ifelse(sub1$landuse=="OpenSpace","Open Space",
                       ifelse(sub1$landuse=="PDR","Industrial",
                              ifelse(sub1$landuse=="RESIDENT","Residential",
                                     ifelse(sub1$landuse=="RETAIL/ENT","Retail/Entertainment",
                                            ifelse(sub1$landuse=="VACANT","Vacant",
                                                   ifelse(sub1$landuse=="VISITOR","Hotels/Visitor Services","Unknown")
                                            )))))))))

m = leaflet(data = dat[dat$partID == PartID,]) %>%  
  #setView(lng = setlng, lat = setlat, zoom = 16.5) %>% #Set zoom at start
  addProviderTiles(providers$Esri.WorldImagery, group = "Satellite") %>%
  addTiles(urlTemplate = "http://mt0.google.com/vt/lyrs=m&hl=en&x={x}&y={y}&z={z}&s=Ga",
           group = "Google", attribution = 'Google') %>%
  addProviderTiles(providers$OpenStreetMap, group = "Open Street Map") %>%
  addProviderTiles(providers$Stamen.Toner, group = "Black & White") %>%
    addPolylines(lat = walk0$lat, 
                 lng = walk0$lon,
                 color = "black", opacity = 1, weight=17,
                 group = "Walk Path") %>%
    addPolylines(lat = walk0$lat, 
                 lng = walk0$lon,
                 color = "white", opacity = 1, weight=14,
                 group = "Walk Path") %>%
  addPolygons(data = sub1, #Add land use layer
              fillColor =~landpal(landuse), stroke = F,fillOpacity = 0.6,group = "Land Use",
              popup = paste("land use: ",sub1$landuse_readable)) %>%
  addPolygons(data = spgons_neg, color = "#ca0020", stroke = F, fillOpacity = .3,
                group = "Negative Clusters") %>%
    addPolygons(data = spgons_pos, color = "#3794C1", stroke = F, fillOpacity = .3,
                group = "Positive Clusters") %>%
    addCircleMarkers(lat = dat[dat$partID == PartID]$Y_coords, 
                     lng = dat[dat$partID == PartID]$X_coords, 
                     radius = 7, fillOpacity = 0.75,
                     color = ~qpal(dat[dat$partID == PartID]$normEDA),
                     popup = paste("participant ID: ",PartID,"<br>",
                                   "date time:",dat[dat$partID == PartID]$time,"<br>",
                                   "EDA:", round(dat[dat$partID == PartID]$normEDA, digits = 2)),
                     group = "Electrodermal Activity (EDA)") %>%
    addAwesomeMarkers(lat = DTsummary[DTsummary$ParticipantID == PartID,]$Y_coords,
                      lng = DTsummary[DTsummary$ParticipantID == PartID,]$X_coords,
                      icon= awesomeIcons(
                        icon = "ion-android-camera",
                        iconColor = 'white',
                        library = 'ion',
                        markerColor = getColor(DTsummary[DTsummary$ParticipantID == PartID,])),
                      label = paste(DTsummary[DTsummary$ParticipantID == PartID,]$PhotoNum),
                      labelOptions = labelOptions(noHide = T, direction = "right", offset = c(12,-15),
                                                  style = list(
                                                    "color" = "black",
                                                    "font-family" = "arial",
                                                    "font-style" = "bold",
                                                    "box-shadow" = "2px 2px rgba(0,0,0,0.25)",
                                                    "font-size" = "8.5px",
                                                    "border-color" = "rgba(0,0,0,0.5)"
                                                  )),
                      popup = paste("<b>Walk:</b>",DTsummary[DTsummary$ParticipantID == PartID,]$ParticipantID, "<br>",
                                    "<b>Transcription:</b>", DTsummary[DTsummary$ParticipantID == PartID,]$Transcription, "<br>",
                                    "<b>Feeling:<b/>",DTsummary[DTsummary$ParticipantID == PartID,]$Feeling,"<br>",
                                    "<img src = ", photopath, ">"),
                      popupOptions = popupOptions(closeButton = T, closeOnClick = T,minWidth=300,maxWidth=300,
                                                  maxHeight=300),
                      options = markerOptions(riseOnHover = T),
                      group = "Discovery Tool Data") %>%
    addMiniMap(tiles = providers$Stamen, #Add inset map
               toggleDisplay = TRUE, zoomLevelFixed = 11, width = 230,height = 230,position="bottomleft") %>%
  addLegend("bottomright",  #Land use
            colors = c("#e41a1c","#ff7f00","#984ea3","#a6cee3", "#33a02c","#e5c494", "#1f78b4","#f781bf", "#b3b3b3","#fddaec"),
            labels = labels,title="Land Use",opacity = 1) %>% 
  addLegend("bottomright", pal = qpal,values=~normEDA,
              labFormat = labelFormat(prefix="",suffix="",digits=2),
              title = paste("Normalized EDA","<br>"),
              opacity = 1) %>%
    addLegend("bottomright", colors = c("lightblue","red","grey"), 
              labels = c("Positive","Negative","Unknown"),
              title = paste("Discovery Tool","<br>","Photos"),
              opacity = 1)  %>%
    addLegend("topright",color = list(), labels = list(),
              title=paste("SENSE Participant Data Map")) %>%
    addMeasure(position="topright","primaryLengthUnit"="meters",primaryAreaUnit="sqmeters") %>%
    addLayersControl(position ="bottomleft",
                     baseGroups = c("Black & White","Open Street Map", "Google","Satellite"),
                     overlayGroups = c("Negative Clusters", "Positive Clusters", "Land Use",
                                       "Electrodermal Activity (EDA)", "Discovery Tool Data"),
                     options = layersControlOptions(collapsed = F)) %>%
    hideGroup(c("Negative Clusters", "Positive Clusters","Land Use"))
  
  saveWidget(m,paste(PartID,".html",sep=""))    
  
